# Supplementary material for: Effect on Germline Mutation Rate in a High-Risk Chinese Breast Cancer Cohort after Compliance with The National Comprehensive Cancer Network (NCCN) 2023 v.1 Testing Criteria
Source: Cancers (Basel). 2023 May 6;15(9):2635. doi: 10.3390/cancers15092635 (PMC10177488; doi:10.3390/cancers15092635)
Supplement: Supplementary file 1 [file cancers-15-02635-s001.zip]

Archive with 1 entries (1 files):
- cancers-2325826-supplementary.pdf
